# Supplementary material for: Estimating the risk of brain metastasis for patients newly diagnosed with cancer
Source: Commun Med (Lond). 2024 Feb 22;4:27. doi: 10.1038/s43856-024-00445-7 (PMC10883934; doi:10.1038/s43856-024-00445-7)
Supplement: Supplementary file 2 — Supplementary Data 1 [file 43856_2024_445_MOESM2_ESM.xlsx]

## Sheet: Figure 1 - mean AUC
Cancer type	Mean AUC based on 100 7:3 random splitting
Breast	0.9534
Melanoma	0.942
Colorectal	0.8785
Kidney	0.9054
Nonsmall-cell lung	0.7759
Small-cell lung	0.618

## Sheet: Figure 2 - breast
Variables & Levels	Level-associated scores		Formula of transforming total score to risk probability
Patient age			p = inv_logit(0.02668734*score-9.053026)
90	0
10-year decrease in age	1.7
0	15
Patient sex
Male	0
Female	1.9
Patient race
Other	0
Unknown	4.9
White	7.4
Black	8.1
Tumor grade
Grade 1	0
Grade 2	18.7
Grade 3	24.7
Grade 4	35.7
Other/unknown	39.9
Clinical T stage
T1	0
Other/unknown	7.7
T2	11.8
T3	19.8
T4	20.7
T0	30.9
Clinical N stage
N0	0
N2	32.5
N1	32.8
Other/unknown	35.8
N3	39.5
Bone metastases at diagnosis
No	0
Other/unknown	97.6
Yes	100
Lung metastases at diagnosis
No	0
Other/unknown	58.9
Yes	62.8
Liver metastases at diagnosis
No	0
Yes	26.1
Other/unknown	47.6
ER (SSF1)
Other/unknown	0
Yes	2.2
No	20.6
PR (SSF2)
Yes	0
Other/unknown	11.9
No	14.8
HER2 (SSF15)
Other/unknown	0
No	13.9
Yes	18.5

## Sheet: Figure 3 - melanoma
Variables & Levels	Level-associated scores		Formula of transforming total score to risk probability
Patient age			p = inv_logit(0.03152702*score-8.580046)
90	0
10-year decrease in age	4
0	36.3
Patient sex
Female	0
Male	13.1
Patient race
Black	0
Unknown	15.8
Other	19
White	19
Tumor grade
Grade 1	0
Grade 4	2.1
Other/unknown	5.4
Grade 2	14.8
Grade 3	30.8
Clinical T stage
T1	0
T2	13
T3	26.8
Other/unknown	45.5
T4	50.4
T0	94
Clinical N stage
N0	0
Other/unknown	11.6
N1	14
N2	14.7
N3	22
Bone metastases at diagnosis
No	0
Yes	22.1
Other/unknown	40.7
Lung metastases at diagnosis
No	0
Other/unknown	98.9
Yes	100
Liver metastases at diagnosis
No	0
Yes	16.4
Other/unknown	46.4
Ulceration (SSF2)
No	0
Yes	24.9
Other/unknown	51

## Sheet: Figure 4 - colorectal
Variables & Levels	Level-associated scores		Formula of transforming total score to risk probability
Patient age			p = inv_logit(0.02278624*score-8.490516)
90	0
10-year decrease in age	3.2
0	28.5
Patient sex
Female	0
Male	0.7
Patient race
Black	0
Unknown	1.3
Other	3.7
White	13.6
Tumor grade
Grade 1	0
Grade 2	7.4
Grade 3	43.6
Grade 4	43.8
Other/unknown	47.2
Clinical T stage
T2	0
T1	9.9
T4	10.3
T3	11.5
Other/unknown	17.1
T0	61.7
Clinical N stage
N0	0
Other/unknown	9
N1	17.9
N2	30.2
N3	NA
Bone metastases at diagnosis
No	0
Yes	73.9
Other/unknown	85.8
Lung metastases at diagnosis
No	0
Other/unknown	65.7
Yes	100
Liver metastases at diagnosis
No	0
Yes	15.1
Other/unknown	73.2
CEA (SSF1)
Negative	0
Other/unknown	15.5
Positive	26.5
Tumor histology
Type 2	0
Type 1	0.8

## Sheet: Figure 5 - kidney
Variables & Levels	Level-associated scores		Formula of transforming total score to risk probability
Patient age			p = inv_logit(0.02546148*score-9.175294)
90	0
10-year decrease in age	3.2
0	28.6
Patient sex
Female	0
Male	5.3
Patient race
Black	0
White	14.4
Other	15.8
Unknown	16.8
Tumor grade
Grade 1	0
Grade 2	6.7
Grade 4	7.1
Grade 3	16.7
Other/unknown	20.2
Clinical T stage
T1	0
Other/unknown	7.5
T3	20.8
T4	23.1
T0	33.9
T2	34.1
Clinical N stage
N3	0
N2	31.3
N0	43.8
Other/unknown	46.5
N1	49.6
Bone metastases at diagnosis
No	0
Yes	31.5
Other/unknown	48
Lung metastases at diagnosis
No	0
Yes	92.3
Other/unknown	100
Liver metastases at diagnosis
No	0
Yes	8.9
Other/unknown	38
Sarcomatoid Features (SSF4)
No	0
Yes	11.9
Other/unknown	23.8
Fuhrman Nuclear Grade (SSF6)
2	0
1	5.4
3	8.7
4	20.5
Other/unknown	23.4
Tumor histology
Type 1	0
Type 3	3.7
Type 2	36.5

## Sheet: Figure 6 - non-small cell lung 
Variables & Levels	Level-associated scores		Formula of transforming total score to risk probability
Patient age			p = inv_logit(0.02943742*score-6.122133)
90	0
10-year decrease in age	11.1
0	100
Patient sex
Male	0
Female	0.4
Patient race
White	0
Black	0
Unknown	4
Other	4.9
Tumor grade
Grade 1	0
Grade 2	25.2
Grade 3	46.5
Grade 4	47.2
Other/unknown	50.6
Clinical T stage
T1	0
Other/unknown	12.4
T4	18.5
T3	18.8
T2	20.4
T0	25.1
Clinical N stage
N0	0
Other/unknown	17.4
N1	22.4
N3	24.2
N2	25.6
Bone metastases at diagnosis
No	0
Yes	21.9
Other/unknown	38.6
Lung metastases at diagnosis
No	0
Yes	14.4
Other/unknown	27.1
Liver metastases at diagnosis
No	0
Yes	19.5
Other/unknown	39.3
Tumor histology
Squamous Cell Carcinoma	0
Other	24.9
Adenocarcinoma	34.4

## Sheet: Figure 7 - small cell lung
Variables & Levels	Level-associated scores		Formula of transforming total score to risk probability
Patient age			p = inv_logit(0.0233199*score-2.978219)
90	0
10-year decrease in age	11.1
0	100
Patient sex
Female	0
Male	4.8
Patient race
White	0
Other	0.3
Black	4.6
Unknown	8
Tumor grade
Grade 2	0
Grade 4	2.2
Grade 3	5
Grade 1	6.8
Other/unknown	9.2
Clinical T stage
T1	0
T3	8.8
Other/unknown	9.7
T0	10.1
T4	10.5
T2	10.9
Clinical N stage
N3	0
N2	1.7
N0	2
N1	4.1
Other/unknown	10.4
Bone metastases at diagnosis
No	0
Yes	15.5
Other/unknown	33
Lung metastases at diagnosis
No	0
Yes	21.5
Other/unknown	32.3
Liver metastases at diagnosis
No	0
Yes	0.2
Other/unknown	39.9
